# Supplementary material for: Conserved Sequences in the 5′ and 3′ Untranslated Regions of Jingmenvirus Group Representatives
Source: Viruses. 2023 Apr 15;15(4):971. doi: 10.3390/v15040971 (PMC10141212; doi:10.3390/v15040971)
Supplement: Supplementary file 1 [file viruses-15-00971-s001.zip]

Archive with 1 entries (1 files):
- viruses-2299143-supplementary.pdf
